# Supplementary material for: Optimizing Daily Light Integral in Seedling Stage Accelerates Heading and Flowering in Wheat Under LED Lighting
Source: Plants (Basel). 2026 Jan 21;15(2):326. doi: 10.3390/plants15020326 (PMC12844831; doi:10.3390/plants15020326)
Supplement: Supplementary file 1 [file plants-15-00326-s001.zip]

Archive with 1 entries (1 files):
- plants-4081393-supplementary.pdf
